# Supplementary material for: Investigating chromosomal instability in long-term survivors with glioblastoma and grade 4 astrocytoma
Source: Front Oncol. 2024 Jan 8;13:1218297. doi: 10.3389/fonc.2023.1218297 (PMC10800987; doi:10.3389/fonc.2023.1218297)
Supplement: Supplementary file 1 [file Table_1.xlsx]

## Sheet: SuppTable1
Group	Survival*	Age**	Sex (M/F)	Therapy***	Tumor localization	IDH status
GBM-TS	5	72	M	Excision + RT short series	Left temporal	IDH-WT
GBM-TS	7	62	M	Excision + RT short series	Left temporal	IDH-WT
GBM-TS	11	44	F	Excision + RT/TMZ + lomustine	Left parietal	IDH-WT
GBM-TS	11	59	M	Excision + RT/TMZ + lomustine	Right temporal	IDH-WT
GBM-TS	15	51	F	Excision + RT/TMZ	Right occipital	IDH-WT
GBM-TS	15	64	M	Excision + temsirolimus	Right temporal	IDH-WT
GBM-TS	16	59	F	Excision + RT/TMZ	Right frontal	IDH-WT
GBM-TS	16	60	F	Excision + RT/TMZ	Right temporo-parietal	IDH-WT
GBM-TS	17	48	F	Excision + RT + temsirolimus	Right parieto-occipital	IDH-WT
GBM-TS	26	61	M	Excision + RT/TMZ	Right temporal	IDH-WT
GBM-LTS	40	51	M	Biopsy + RT/TMZ	Right parietal	IDH-WT
GBM-LTS	45	47	F	Excision + RT/TMZ	Right parietal	IDH-WT
GBM-LTS	47	49	M	Excision + RT/TMZ	Left temporal	IDH-WT
GBM-LTS	48	45	F	Excision + RT/TMZ	Right parietal	IDH-WT
GBM-LTS	48	60	M	Excision + RT/TMZ	Left parietal	IDH-WT
IDH-MUT grade 4 astrocytoma	43	49	M	Excision + RT/TMZ	Right temporo/occipital	IDH-MUT
IDH-MUT grade 4 astrocytoma	96	46	M	Biopsy + RT/TMZ	Right temporal	IDH-MUT
IDH-MUT grade 4 astrocytoma	123	37	F	Excision + RT/TMZ	Right temporal	IDH-MUT
IDH-MUT grade 4 astrocytoma	127	44	F	Excision + RT/TMZ	Left frontal	IDH-MUT
IDH-MUT grade 4 astrocytoma	134	33	M	Excision + RT/TMZ	Left occipital	IDH-MUT
*Survival: period from the first tumor resection to date (February 2022), or death. Y (years), M (months)
**Age at time of operation
***RT (radiotherapy), TMZ (temozolomide)
